# Supplementary material for: The RNA-binding protein NOVA-1 regulates circRNA expression, alternative splicing, and aging in Caenorhabditis elegans
Source: G3 (Bethesda). 2026 Jan 22;16(4):jkag016. doi: 10.1093/g3journal/jkag016 (PMC13042279; doi:10.1093/g3journal/jkag016)
Supplement: jkag016_Supplementary_Data [file jkag016_supplementary_data.zip]

Archive with 6 entries (6 files):
- Supplemental_Material_Legends_G3-2025-406454.docx
- Supplementary_Figure_1_G3-2025-406454.pdf
- Supplementary_Table_1_G3-2025-406454.xlsx
- Supplementary_Table_2_G3-2025-406454.xlsx
- Supplementary_Table_3_G3-2025-406454.xlsx
- Supplementary_Table_4_G3-2025-406454.xlsx
