# Supplementary material for: The RNA-binding protein NOVA-1 regulates circRNA expression, alternative splicing, and aging in Caenorhabditis elegans
Source: G3 (Bethesda). 2026 Jan 22;16(4):jkag016. doi: 10.1093/g3journal/jkag016 (PMC13042279; doi:10.1093/g3journal/jkag016)
Supplement: jkag016_Supplementary_Data [file jkag016_supplementary_data.zip › Supplementary_Table_1_G3-2025-406454.xlsx]

## Sheet: primers
Supplementary Table 1
Primers used in this study
RT-qPCR primers
RNA type	Name	5'-primer	3'-primer
circular	cel_circ_0000439 (crh-1)	GCTTCACAGCCCAAAGTCAG	CATTGCTGGATGGCAGAATC
circular	cel_circ_0000438 (crh-1)	CACAGCCCAAAGTTTCAGTC	CATTGCTGGATGGCAGAATC
circular	K02D10.1	ACGTTTTAATTTTGCCACACACA	ACTGGATTGGTGTGGCAGAT
circular	rin-1	GATCATTCTTCATTGGGGCGT	GTGGGGATGTTTTGACGAGG
circular	Y52B11A.8	CGAAGCTTCTGGTCCAAACG	CCACCGAGACGAAAATCCAC
circular	mbk-2	GGATACGGTAGCTGCACAAG	CCACTCGGAAACTCGTATGA
circular	pcp-4	TCAGATGTTCTACACGGCGA	GACGTGAGGTAGCGGAGAG
circular	Y69A2AR.31	AGGATGCAAATGGACGAGAGA	GACTCGCATTCACACCAAGT
linear	crh-1	GCCGTCCAGTGTAGATGCTT	CATTGCTGGATGGCAGAATC
linear	K02D10.1	TCAATGTCAGGCCGTAACGA	GGCACAGTATTCGCAACAGT
linear	rin-1	GGTACTTCTCATTGGTCGGC	GTGAGAGCATTTCATTGGTGGA
linear	Y52B11A.8	CAAAATCCCCGCCACCAAC	GATCGACTTGGTGAACTCGTC
linear	mbk-2	CACAAGCAACCGGACTACC	ATCCACCGAGACGCCGTT
linear	pcp-4	GCACCACATTAACGGGCTC	GTTTCAAACGGGGAGCTGAC
linear	Y69A2AR.31	TGTTCAATCATACACGTACCAGG	TCAGACTCGCATTCACACCA
linear	cdc-42	CTGCTGGACAGGAAGATTACG	CTCGGACATTCTCGAATGAAG
PCR genotyping primers
RNA type	Mutant	5'-primer	3'-primer
linear	nova-1(tm6164)	CCAACTCCGCAGTACCTGC	GTGATGGTCTGCCAGACTAC
