# Supplementary material for: The RNA-binding protein NOVA-1 regulates circRNA expression, alternative splicing, and aging in Caenorhabditis elegans
Source: G3 (Bethesda). 2026 Jan 22;16(4):jkag016. doi: 10.1093/g3journal/jkag016 (PMC13042279; doi:10.1093/g3journal/jkag016)
Supplement: jkag016_Supplementary_Data [file jkag016_supplementary_data.zip › Supplementary_Table_2_G3-2025-406454.xlsx]

## Sheet: Read Statistics
Supplementary Table 2
Library statistics, run
STAGE	Sample	Total Reads	% Mapped (circRNA)	GEO ID	SRA ID
N2 (wild-type)	Rep 1	99269446	0.0978	GSM9457163	SRR35763800
	Rep 2	88268434	0.0464	GSM9457164	SRR35763799
	Rep 3	85675808	0.0412	GSM9457165	SRR35763798
	Rep 4	98411831	0.0393	GSM9457166	SRR35763797
	Rep 5	94878241	0.0204	GSM9457167	SRR35763796
nova-1(tm6146) mutant	Rep 1	116610120	0.0186	GSM9457168	SRR35763795
	Rep 2	103221017	0.0263	GSM9457169	SRR35763794
	Rep 3	101980415	0.0302	GSM9457170	SRR35763793
	Rep 4	101199469	0.04	GSM9457171	SRR35763792
	Rep 5	95989846	0.0349	GSM9457172	SRR35763791
